# Supplementary material for: Over-Representation of Torque Teno Mini Virus 9 in a Subgroup of Patients with Myalgic Encephalomyelitis/Chronic Fatigue Syndrome: A Pilot Study
Source: Pathogens. 2024 Sep 1;13(9):751. doi: 10.3390/pathogens13090751 (PMC11435283; doi:10.3390/pathogens13090751)
Supplement: Supplementary file 1 [file pathogens-13-00751-s001.zip]

Archive with 2 entries (2 files):
- Figures S1-S6.pdf
- pathogens-3161487-supplementary.xlsx
